# Supplementary material for: Metabolic profiling of a polycystic ovary syndrome-like organoid model reveals the critical role of glutamine in local endometrial dysregulation related to implantation failure
Source: Front Cell Dev Biol. 2026 Mar 25;14:1751258. doi: 10.3389/fcell.2026.1751258 (PMC13056610; doi:10.3389/fcell.2026.1751258)
Supplement: Supplementary file 1 [file Table2.xlsx]

## Sheet: Sheet1
ExM Formula
Reagent	Cat.	Concentration
DMEM/F12	Gibco 11039-021
Penicillin/Streptomycin	Gibco 15140-122	0.01
ITS	Gibco 41400-045	0.01
L-Glutamine	Gibco 21051-024	2 mM
Nicotinamide	Sigma N3376	1 mM
B27	Gibco 17504-044	0.02
N2	Gibco 17502-048	0.01
EGF	Peprotech 315-09	50 ng/ml
FGF-basic	Peprotech 450-33	100 ng/ml
Noggin	Peprotech 250-38	100 ng/ml
WNT-3A	Peprotech 315-20	200 ng/ml
R-Spondin-1	Peprotech 120-38	200 ng/ml
A83-01	MCE HY-10432	0.5 mM
N-acetyl-L-cysteine	Sigma A7250	1.25 mM
Reagent	Cat.	Stock	Work
Matrigel	Corning 356231
Estradiol	Sigma E1024	1mM	1nM
Testosterone	Hkhcbio Y82230P	1mM	0.8nM
