# Supplementary material for: Metabolic profiling of a polycystic ovary syndrome-like organoid model reveals the critical role of glutamine in local endometrial dysregulation related to implantation failure
Source: Front Cell Dev Biol. 2026 Mar 25;14:1751258. doi: 10.3389/fcell.2026.1751258 (PMC13056610; doi:10.3389/fcell.2026.1751258)
Supplement: Supplementary file 2 [file Table3.xlsx]

## Sheet: Sheet1
Antibody	Catalog	Company	Dilution
CK18	66187-1-Ig	Proteintech	1:200
E-cadherin	96743S	CST	1:400
MUC1	ab109185	Abcam	1:400
Vimentin	10366-1-AP	Proteintech	1:400
Androgen Receptor	MA5-13426	Invitrogen	1:200
Estrogen Receptor	13258S	CST	1:200
CDX2	ab76541	Abcam	1:200
TOMM20	A19403	ABclonal	1:400
COX2	12282S	CST	1:400
OPA1	67589S	CST	1:200
