# Supplementary material for: Metabolic profiling of a polycystic ovary syndrome-like organoid model reveals the critical role of glutamine in local endometrial dysregulation related to implantation failure
Source: Front Cell Dev Biol. 2026 Mar 25;14:1751258. doi: 10.3389/fcell.2026.1751258 (PMC13056610; doi:10.3389/fcell.2026.1751258)
Supplement: Supplementary file 8 [file Table4.xlsx]

## Sheet: Sheet1
Primers	Sequence (5’-3’)	Tm (℃)
H-IL-11	F: 5’-ACATGAACTGTGTTTGCCGC-3’	60
	R: 5’-ATCTGGCTTTGGAAGGACGG-3’
H-LIF	F: 5’-TCTTGGCGGCAGTACACAG-3’	60
	R: 5’-CCCACATCTGGACCCAACTC-3’
H-HOXA10	F: 5’-GGATTCCCTGGGCAATTCCA-3’	60
	R: 5’-AAGACAGGGGCCATTTCGAG-3’
H-IGFBP1	F: 5’-GATGTCAGAGGTCCCCGTTG-3’	60
	R: 5’-TAGGTACTGATGGCGTCCCA-3’
DRP1	F: 5’-TGACCCTGCTACATGGAAAAAC-3’	60
	R: 5’-CAGGCACCTTGGTCATTCCT-3’
OPA1	F: 5’-GCCACTTCCTGGGTCATTCC-3’	60
	R: 5’-TGCTGGCCAAAAATTCCTGC-3’
MFN1	F: 5’-GTTGGAGCGGAGACTTAGCAT-3’	60
	R: 5’-GAGCTCTTCCCACTGCTTGT-3’
MFN2	F: 5’-GGAAGGTGAAGCGCAATGT-3’	60
	R: 5’-AGAGTTGGGCCACATCACAC-3’
GAPDH	F: 5’-GTCGCCAGCCGAGCCACATC-3’	60
	R: 5’-CCAGGCGCCCAATACGACCA-3’
