# Supplementary material for: Metabolic profiling of a polycystic ovary syndrome-like organoid model reveals the critical role of glutamine in local endometrial dysregulation related to implantation failure
Source: Front Cell Dev Biol. 2026 Mar 25;14:1751258. doi: 10.3389/fcell.2026.1751258 (PMC13056610; doi:10.3389/fcell.2026.1751258)
Supplement: Supplementary file 9 [file Table1.xlsx]

## Sheet: Sheet1
Items	Donor 1	Donor 2	Donor 3
Age	33	31	30
Age of Menarche	14	13	12
BMI(kg/m2)	20.3	22.8	26.1
FSH(mIU/l)	5.4	8.69	6.23
LH(mIU/l)	5.9	4.26	5.55
PRL(ng/ml)	17.48	8.47	15.34
E2(pg/ml)	24.6	48	75
T(ng/ml)	0.31	1.36	1.47
P(ng/ml)	0.59	0.33	0.45
Menstruation	Normal	Normal	Normal
Gravidity (No.)	1	3	3
Parturition (No.)	1	1	1
